# Supplementary material for: Regression Metamodel-Based Digital Twin for an Industrial Dynamic Crossflow Filtration Process
Source: Bioengineering (Basel). 2024 Feb 23;11(3):212. doi: 10.3390/bioengineering11030212 (PMC10967869; doi:10.3390/bioengineering11030212)
Supplement: Supplementary file 1 [file bioengineering-11-00212-s001.zip]

Archive with 1 entries (1 files):
- bioengineering-2866376-supplementary.pdf
